# Supplementary material for: Phylogenetic and Recombination Analysis of Tomato Spotted Wilt Virus
Source: PLoS One. 2013 May 17;8(5):e63380. doi: 10.1371/journal.pone.0063380 (PMC3656965; doi:10.1371/journal.pone.0063380)
Supplement: Table S2 — Nucleotide sequence similarity matrix index among 13 Korean TSWV isolates based on RNA L (A), RNA M (B) and RNA S (C) sequences. (XLS) [file pone.0063380.s002.xls]

## Sheet: Table S1
Table S2. Nucleotide sequence similarity matrix index among 13 KoreanTSWV isolates based on RNA L (A), RNA M (B) and RNA S (C) sequences. Values in upper and lower diagonal shaded frames indicate percent nucleotide sequence identity and divergence, respectively.
A (RNA L)
	K1-L	K2-L	K3-L	K4-L	K5-L	K6-L	K7-L	K8-L	K9-L	K10-L	K11-L	K12-L	K13-L
K1-L		79.2	79.3	97.8	98.9	99.5	99.3	99	99.1	94.7	98.7	94.7	79.5
K2-L	20.8		99.8	79.3	79.2	79.2	79.3	79.3	79.4	79.9	79	80.2	98.9
K3-L	20.7	0.2		79.4	79.2	79.3	79.4	79.4	79.5	79.9	79.1	80.2	99
K4-L	2.2	20.7	20.6		97.7	97.9	97.9	97.8	97.9	94.7	97.7	94.8	79.5
K5-L	1.1	20.8	20.8	2.3		99	99	99.4	99.5	94.6	99.1	94.6	79.2
K6-L	0.5	20.8	20.7	2.1	1		99.5	99.1	99.3	94.7	98.9	94.7	79.5
K7-L	0.7	20.7	20.6	2.1	1	0.5		99.1	99.2	94.6	98.9	94.7	79.6
K8-L	1	20.7	20.6	2.2	0.6	0.9	0.9		99.6	94.7	99.2	94.7	79.4
K9-L	0.9	20.6	20.5	2.1	0.5	0.7	0.8	0.4		94.7	99.3	94.8	79.5
K10-L	5.3	20.1	20.1	5.3	5.4	5.3	5.4	5.3	5.3		94.4	99.2	79.9
K11-L	1.3	21	20.9	2.3	0.9	1.1	1.1	0.8	0.7	5.6		94.4	79.1
K12-L	5.3	19.8	19.8	5.2	5.4	5.3	5.3	5.3	5.2	0.8	5.6		80.2
K13-L	20.5	1.1	1	20.5	20.8	20.5	20.4	20.6	20.5	20.1	20.9	19.8
B (RNA M)
	K1-M	K2-M	K3-M	K4-M	K5-M	K6-M	K7-M	K8-M	K9-M	K10-M	K11-M	K12-M	K13-M
K1-M		99	98.9	99.2	99.5	99.7	99.7	99.7	99.6	97.9	99.7	98	98.9
K2-M	1		99.9	98.9	99.1	99	99	99.3	99.2	98.1	99.2	98.1	99.7
K3-M	1.1	0.1		98.9	98.9	99	99	99.2	99	98.1	99.1	98.1	99.9
K4-M	0.8	1.1	1.1		99.2	99.4	99.4	99.5	99.4	98.1	99.4	98.1	98.9
K5-M	0.5	0.9	1.1	0.8		99.5	99.5	99.7	99.6	98	99.7	98	99
K6-M	0.3	1	1	0.6	0.5		99.9	99.7	99.6	98.1	99.7	98.1	99
K7-M	0.3	1	1	0.6	0.5	0.1		99.7	99.6	98.1	99.7	98.1	99
K8-M	0.3	0.7	0.8	0.5	0.3	0.3	0.3		99.9	98.2	99.9	98.2	99.1
K9-M	0.4	0.8	1	0.6	0.4	0.4	0.4	0.1		98.1	99.8	98.1	99
K10-M	2.1	1.9	1.9	1.9	2	1.9	1.9	1.8	1.9		98.1	100	98.1
K11-M	0.3	0.8	0.9	0.6	0.3	0.3	0.3	0.1	0.2	1.9		98.2	99.1
K12-M	2	1.9	1.9	1.9	2	1.9	1.9	1.8	1.9	0	1.8		98.1
K13-M	1.1	0.3	0.1	1.1	1	1	1	0.9	1	1.9	0.9	1.9
C (RNA S)
	K1-S	K2-S	K3-S	K4-S	K5-S	K6-S	K7-S	K8-S	K9-S	K10-S	K11-S	K12-S	K13-S
K1-S		97.5	97.3	98.8	99.8	100	100	99.6	99.8	98	99.8	98	97.2
K2-S	2.5		99.9	97.3	97.5	97.5	97.5	97.2	97.5	96.9	97.4	96.9	99.8
K3-S	2.7	0.1		97.2	97.3	97.3	97.3	97.1	97.3	96.8	97.3	96.8	99.9
K4-S	1.2	2.7	2.8		98.7	98.8	98.8	98.5	98.7	97.8	98.7	97.8	97
K5-S	0.2	2.5	2.7	1.3		99.8	99.8	99.8	100	98	99.8	98	97.2
K6-S	0	2.5	2.7	1.2	0.2		100	99.6	99.8	98	99.8	98	97.2
K7-S	0	2.5	2.7	1.2	0.2	0		99.6	99.8	98	99.8	98	97.2
K8-S	0.4	2.8	2.9	1.5	0.2	0.4	0.4		99.8	97.8	99.6	97.8	97
K9-S	0.2	2.5	2.7	1.3	0	0.2	0.2	0.2		98	99.8	98	97.2
K10-S	2	3.1	3.2	2.2	2	2	2	2.2	2		98.3	99.8	96.7
K11-S	0.2	2.6	2.7	1.3	0.2	0.2	0.2	0.4	0.2	1.7		98.3	97.2
K12-S	2	3.1	3.2	2.2	2	2	2	2.2	2	0.2	1.7		96.7
K13-S	2.8	0.2	0.1	3	2.8	2.8	2.8	3	2.8	3.3	2.8	3.3
